# Supplementary material for: Weak coordination among petiole, leaf, vein, and gas‐exchange traits across Australian angiosperm species and its possible implications
Source: Ecol Evol. 2015 Dec 29;6(1):267–78. doi: 10.1002/ece3.1860 (PMC4716519; doi:10.1002/ece3.1860)
Supplement: Supplementary file 5 — Table S1. Species' means for all traits. [file ECE3-6-267-s005.csv]

1	Genus_species	Genus	Species	Family	Order	superorder	Species code	location	latitude	longitude	elevation (m asl)	climate description	measured stem Ks (kg m-1 s-1 MPa -1)	petiole Ks (kg/m/2/Mpa)	total_flow_pet (kg/m/s/Mpa)	K/LA_pet (mg/s/m/m2)	leaf size (cm2)	K-max (mmol/m2/a/Mpa)	Aarea	gs(adj)	Dv_minor (mm mm-2)	Dv_maj	Dv_tot	growth season PPT (mm/mo)	growth season VPD (kPa)	growth season aridity (PPT/VPD)	mean annual PPT (mm)	mean annual temp (C)
2	Acacia dealbata	Acacia	dealbata	Mimosaceae	Fabales	Rosidae	AcaDea	Bothwell	-42.387	147.048	425	Temperate_Dry	2.14						11.65	0.169504921				50.8	1.08	47.6	544	10
3	Aotus ericoides	Aotus	ericoides	Fabaceae	Fabales	Rosidae	AotEri	Bothwell	-42.387	147.048	425	Temperate_Dry	0.35						13.637	0.100535668				50.8	1.08	47.6	544	10
4	Banksia marginata	Banksia	marginata	Proteaceae	Proteales	Rosidae	BanMar	Bothwell	-42.387	147.048	425	Temperate_Dry	2.31	0.746121411	2.41E-08	171.2735109	1.348333333		17.032	0.1856873				50.8	1.08	47.6	544	10
5	Bossiaea cinerea	Bossiaea	cinerea	Fabaceae	Fabales	Rosidae	BosCin	Bothwell	-42.387	147.048	425	Temperate_Dry	0.82	0.163517336	1.93E-09	70.49207618	0.276666667		6.161	0.072357968				50.8	1.08	47.6	544	10
6	Bursaria spinosa	Bursaria	spinosa	Pittosporaceae	Rosales	Rosidae	BurSpi	Bothwell	-42.387	147.048	425	Temperate_Dry												50.8	1.08	47.6	544	10
7	Cassinia aculeata	Cassinia	aculeata	Asteraceae	Asterales	Asteridae	CasAcu	Bothwell	-42.387	147.048	425	Temperate_Dry	1	0.08874181	3.85E-10	12.04751862	0.296666667		10.588	0.08040734				50.8	1.08	47.6	544	10
8	Daviesia latifolia	Daviesia	latifolia	Fabaceae	Fabales	Rosidae	DavLat	Bothwell	-42.387	147.048	425	Temperate_Dry	1.16	0.886338102	2.73E-07	321.4498766	8.7725		10.956	0.11796				50.8	1.08	47.6	544	10
9	Epacris impressa	Epacris	impressa	Epacridaceae	Ericales	Dilleniidae	EpaImp	Bothwell	-42.387	147.048	425	Temperate_Dry	0.05	0.15392758	6.06E-10	52.24248985	0.116		3.453	0.039177518				50.8	1.08	47.6	544	10
10	Eucalyptus pauciflora	Eucalyptus	pauciflora	Myrtaceae	Myrtales	Rosidae	EucPau	Bothwell	-42.387	147.048	425	Temperate_Dry	9.02						12.217	0.096				50.8	1.08	47.6	544	10
11	Eucalyptus rubida	Eucalyptus	rubida	Myrtaceae	Myrtales	Rosidae	EucRub	Bothwell	-42.387	147.048	425	Temperate_Dry	5.56						12.276	0.10125				50.8	1.08	47.6	544	10
12	Eucalyptus tenuiramis	Eucalyptus	tenuiramis	Myrtaceae	Myrtales	Rosidae	EucTen	Bothwell	-42.387	147.048	425	Temperate_Dry	6.88	0.630200021	9.88E-08	58.81029494	16.34466667		13.304	0.13516				50.8	1.08	47.6	544	10
13	Exocarpos cupressiformis	Exocarpos	cupressiformis	Santalaceae	Santales	Rosidae	ExoCup	Bothwell	-42.387	147.048	425	Temperate_Dry	2.03						4.477	0.073161857				50.8	1.08	47.6	544	10
14	Leucopogon ericoides	Leucopogon	ericoides	Epacridaceae	Ericales	Dilleniidae	LeuEri	Bothwell	-42.387	147.048	425	Temperate_Dry	0.39						8.812	0.089684157				50.8	1.08	47.6	544	10
15	Leucopogon virgatus	Leucopogon	virgatus	Epacridaceae	Ericales	Dilleniidae	LeuVir	Bothwell	-42.387	147.048	425	Temperate_Dry	0.16						6.44	0.104840772				50.8	1.08	47.6	544	10
16	Persoonia juniperina	Persoonia	juniperina	Proteaceae	Proteales	Rosidae	PerJun	Bothwell	-42.387	147.048	425	Temperate_Dry	0.68						2.314	0.032258544				50.8	1.08	47.6	544	10
17	Pultenaea juniperina	Pultenaea	juniperina	Fabaceae	Fabales	Rosidae	Pul	Bothwell	-42.387	147.048	425	Temperate_Dry	0.05						8.921	0.085325438				50.8	1.08	47.6	544	10
50	Allocasuarina littoralis	Allocasuarina	littoralis	Casuarinaceae	Casuarinales	Hamamelidae	AllLit	Ku-ring-gai	-33.68	151.148	182	Subtropical_Wet	2.63					4.684	13.33	0.162467842				103	1.4	73.8	1353	17
51	Banksia ericifolia	Banksia	ericifolia	Proteaceae	Proteales	Rosidae	BanEri	Ku-ring-gai	-33.68	151.148	182	Subtropical_Wet		0.432337887	1.69E-09	83.04273952	0.203666667	4.111	16.72	0.26490529	4.3642777	4.775204688	9.139482388	103	1.4	73.8	1353	17
52	Banksia serrata	Banksia	serrata	Proteaceae	Proteales	Rosidae	BanSer	Ku-ring-gai	-33.68	151.148	182	Subtropical_Wet	1.78	2.558826963	7.13E-07	291.648481	23.02666667	4.546	16.41	0.255660403	8.264454429	4.261047624	12.52550205	103	1.4	73.8	1353	17
53	Banksia spinulosa	Banksia	spinulosa	Proteaceae	Proteales	Rosidae	BanSpi	Ku-ring-gai	-33.68	151.148	182	Subtropical_Wet	2.21					10.208	21.74	0.280534206				103	1.4	73.8	1353	17
54	Boronia ledifolia	Boronia	ledifolia	Rutaceae	Sapindales	Rosidae	BorLed	Ku-ring-gai	-33.68	151.148	182	Subtropical_Wet												103	1.4	73.8	1353	17
55	Corymbia gummifera	Corymbia	gummifera	Myrtaceae	Myrtales	Rosidae	CorGum	Ku-ring-gai	-33.68	151.148	182	Subtropical_Wet	6.15					7.639	12.52	0.140561017				103	1.4	73.8	1353	17
56	Dillwynia retorta	Dillwynia	retorta	Fabaceae	Fabales	Rosidae	DilRet	Ku-ring-gai	-33.68	151.148	182	Subtropical_Wet												103	1.4	73.8	1353	17
57	Eucalyptus capitellata	Eucalyptus	capitellata	Myrtaceae	Myrtales	Rosidae	EucCap	Ku-ring-gai	-33.68	151.148	182	Subtropical_Wet	2.86					24.34	13.45	0.202312583				103	1.4	73.8	1353	17
58	Eucalyptus haemastoma	Eucalyptus	haemastoma	Myrtaceae	Myrtales	Rosidae	EucHae	Ku-ring-gai	-33.68	151.148	182	Subtropical_Wet	2.62					11.169	16.35	0.306496947				103	1.4	73.8	1353	17
59	Grevillea buxifolia	Grevillea	buxifolia	Proteaceae	Proteales	Rosidae	GreBux	Ku-ring-gai	-33.68	151.148	182	Subtropical_Wet	1.28	0.287703852	4.50E-09	79.17333589	0.575	3.755	7.56	0.087224508	7.896551093	3.323891674	11.22044277	103	1.4	73.8	1353	17
60	Hakea gibbosa	Hakea	gibbosa	Proteaceae	Proteales	Rosidae	HakGib	Ku-ring-gai	-33.68	151.148	182	Subtropical_Wet						15.284	11.18	0.120002447				103	1.4	73.8	1353	17
61	Hakea sericea	Hakea	sericea	Proteaceae	Proteales	Rosidae	HakSer	Ku-ring-gai	-33.68	151.148	182	Subtropical_Wet	2.65					7.63	14.66	0.187273182				103	1.4	73.8	1353	17
62	Hakea teretifolia	Hakea	teretifolia	Proteaceae	Proteales	Rosidae	HakTer	Ku-ring-gai	-33.68	151.148	182	Subtropical_Wet		1.665853659	4.41E-08	497.6400522	0.892	25.161	33.32	0.412214447	4.287212216	4.273999937	8.561212152	103	1.4	73.8	1353	17
63	Kunzea capitata	Kunzea	capitata	Myrtaceae	Myrtales	Rosidae	KunCap	Ku-ring-gai	-33.68	151.148	182	Subtropical_Wet												103	1.4	73.8	1353	17
64	Lambertia formosa	Lambertia	formosa	Proteaceae	Proteales	Rosidae	LamFor	Ku-ring-gai	-33.68	151.148	182	Subtropical_Wet	2.23	0.515246525	1.26E-08	84.77161229	1.488	8.636	18.65	0.224957033	6.316194666	3.23423889	9.550433557	103	1.4	73.8	1353	17
65	Leptospermum trinervium	Leptospermum	trinervium	Myrtaceae	Myrtales	Rosidae	LepTri	Ku-ring-gai	-33.68	151.148	182	Subtropical_Wet	0.73	0.053247217	3.61E-10	6.118014992	0.59	4.94	10.72	0.185090182	8.149669001	3.552136927	11.70180593	103	1.4	73.8	1353	17
66	Leucopogon microphyllus	Leucopogon	microphyllus	Ericaceae	Ericales	Dilleniidae	LeuMic	Ku-ring-gai	-33.68	151.148	182	Subtropical_Wet												103	1.4	73.8	1353	17
67	Persoonia lanceolata	Persoonia	lanceolata	Proteaceae	Proteales	Rosidae	PerLan	Ku-ring-gai	-33.68	151.148	182	Subtropical_Wet												103	1.4	73.8	1353	17
68	Persoonia levis	Persoonia	levis	Proteaceae	Proteales	Rosidae	PerLev	Ku-ring-gai	-33.68	151.148	182	Subtropical_Wet	1.22					8.148	12.71	0.16124684				103	1.4	73.8	1353	17
69	Persoonia pinifolia	Persoonia	pinifolia	Proteaceae	Proteales	Rosidae	PerPin	Ku-ring-gai	-33.68	151.148	182	Subtropical_Wet	2.02						14.93	0.169938465				103	1.4	73.8	1353	17
70	Petrophile pulchella	Petrophile	pulchella	Proteaceae	Proteales	Rosidae	PetPul	Ku-ring-gai	-33.68	151.148	182	Subtropical_Wet	1.85						18.72	0.287979008				103	1.4	73.8	1353	17
87	Acacia flavescens	Acacia	flavescens	Mimosaceae	Fabales	Rosidae	AcaFla	Princess Hills	-18.295	145.492	677	Tropical_Monsoonal	5.78	2.249725672	6.14E-07	147.7922837	38.34333333		15.2	0.3382	4.51435	1.68312442	6.19747442	184	1.5	125	960	21.3
88	Acacia leptostachya	Acacia	leptostachya	Mimosaceae	Fabales	Rosidae	AcaLep	Princess Hills	-18.295	145.492	677	Tropical_Monsoonal	0.28						9.738	0.121709323			10.89442298	184	1.5	125	960	21.3
89	Allocasuarina torulosa	Allocasuarina	torulosa	Casuarinaceae	Casuarinales	Hamamelidae	AllTor	Princess Hills	-18.295	145.492	677	Tropical_Monsoonal	4.32						5.37	0.051867306				184	1.5	125	960	21.3
90	Bursaria incana	Bursaria	incana	Pittosporaceae	Rosales	Rosidae	BusInc	Princess Hills	-18.295	145.492	677	Tropical_Monsoonal							5.06	0.129275503	9.010333333	3.35849987	12.3688332	184	1.5	125	960	21.3
91	Corymbia citriodora	Corymbia	citriodora	Myrtaceae	Myrtales	Rosidae	CorCit	Princess Hills	-18.295	145.492	677	Tropical_Monsoonal	11.91	1.706683445	1.79E-07	117.7842851	14.655		16.1	0.293	7.07	2.796996767	9.866996767	184	1.5	125	960	21.3
92	Corymbia intermedia	Corymbia	intermedia	Myrtaceae	Myrtales	Rosidae	CorInt	Princess Hills	-18.295	145.492	677	Tropical_Monsoonal	9.06						8.656	0.14422	5.226323431	4.678912084	9.905235515	184	1.5	125	960	21.3
93	Corymbia trachyphloia	Corymbia	trachyphloia	Myrtaceae	Myrtales	Rosidae	CorTra	Princess Hills	-18.295	145.492	677	Tropical_Monsoonal	8.03						13.454	0.187	5.6205	4.268	9.8885	184	1.5	125	960	21.3
94	Eucalyptus portuensis	Eucalyptus	portuensis	Myrtaceae	Myrtales	Rosidae	EucAcm	Princess Hills	-18.295	145.492	677	Tropical_Monsoonal	7.92						13.12	0.2108	9.365	1.787762567	11.15276257	184	1.5	125	960	21.3
95	Gastrolobium grandiflorum	Gastrolobium	grandiflorum	Fabaceae	Fabales	Rosidae	Pea	Princess Hills	-18.295	145.492	677	Tropical_Monsoonal	5.54	1.437432744	1.25E-07	107.7985694	11.67		8.83	0.078771111	7.71524629	1.07830079	8.79354708	184	1.5	125	960	21.3
96	Grevillea glauca	Grevillea	glauca	Proteaceae	Proteales	Rosidae	GreGla	Princess Hills	-18.295	145.492	677	Tropical_Monsoonal	11.42	5.489249389	1.83E-06	686.0158681	26.274		9.382	0.17244	6.869211248	1.438439239	8.307650488	184	1.5	125	960	21.3
97	Grevillea parallela	Grevillea	parallela	Proteaceae	Proteales	Rosidae	GrePar	Princess Hills	-18.295	145.492	677	Tropical_Monsoonal	6.07						14.092	0.344428677		1.75081549	1.75081549	184	1.5	125	960	21.3
98	Lophostemon suaveolens	Lophostemon	suaveolens	Myrtaceae	Myrtales	Rosidae	LopSua	Princess Hills	-18.295	145.492	677	Tropical_Monsoonal	6.72	2.344298793	8.11E-07	198.7458974	40.05133333		12.122	0.2492	8.430333333	1.137811198	9.568144532	184	1.5	125	960	21.3
99	Persoonia falcata	Persoonia	falcata	Proteaceae	Proteales	Rosidae	PerFal	Princess Hills	-18.295	145.492	677	Tropical_Monsoonal	3.88						14.146	0.265210609	2.895506987	2.792424666	5.687931653	184	1.5	125	960	21.3
100	Petalostigma pubescens	Petalostigma	pubescens	Picrodendraceae	Euphorbiales	Rosidae	PetPub	Princess Hills	-18.295	145.492	677	Tropical_Monsoonal	3.8						9.992	0.209215062	15.587	1.088260121	16.67526012	184	1.5	125	960	21.3
101	Planchonia careya	Planchonia	careya	Lecythidaceae	Lecythidales	Dilleniidae	PlaCar	Princess Hills	-18.295	145.492	677	Tropical_Monsoonal	10.27	6.113424306	1.27E-06	430.608763	30.74433333		11.128	0.1948	11.07583964	0.607008589	11.68284823	184	1.5	125	960	21.3
102	Pogonolobus reticulatus	Pogonolobus	reticulatus	Rubiaceae	Rubiales	Asteridae	PogRet	Princess Hills	-18.295	145.492	677	Tropical_Monsoonal							10.622	0.21188				184	1.5	125	960	21.3
103	Xylomelum scottianum	Xylomelum	scottianum	Proteaceae	Proteales	Rosidae	XylSco	Princess Hills	-18.295	145.492	677	Tropical_Monsoonal	1.23	5.034599463	1.18E-06	452.3952845	26.0425		9.842	0.2682	12.063	1.154671109	13.21767111	184	1.5	125	960	21.3
104	Acacia colletioides	Acacia	colletioides	Mimosaceae	Fabales	Rosidae	AcaCol	Round Hill	-32.976	146.156	180	Subtropical_Arid							8.4	0.134				35.4	3.23	11	422	17.9
105	Acacia havilandiorum	Acacia	havilandiorum	Mimosaceae	Fabales	Rosidae	AcaHav	Round Hill	-32.976	146.156	180	Subtropical_Arid	0.86	0.382611114	7.11E-09	100.6948661	0.7075	8.251	12	0.123	15.48078694	9.183275388	24.66406232	35.4	3.23	11	422	17.9
106	Beyeria opaca	Beyeria	opaca	Euphorbiaceae	Euphorbiales	Rosidae	BeyOpa	Round Hill	-32.976	146.156	180	Subtropical_Arid	0.26						5.7	0.056				35.4	3.23	11	422	17.9
107	Bossiaea walkeri	Bossiaea	walkeri	Fabaceae	Fabales	Rosidae	BosWal	Round Hill	-32.976	146.156	180	Subtropical_Arid	0.15						11.1	0.162				35.4	3.23	11	422	17.9
108	Brachychiton populneus	Brachychiton	populneus	Sterculiaceae	Malvales	Dilleniidae	BraPop	Round Hill	-32.976	146.156	180	Subtropical_Arid	2.51	2.129215351	1.37E-07	122.0965837	11.21366667	2.812	7.4	0.068	9.354836835	2.507032561	11.8618694	35.4	3.23	11	422	17.9
109	Dodonaea viscosa cuneata	Dodonaea	viscosa	Sapindaceae	Sapindales	Rosidae	DodVis	Round Hill	-32.976	146.156	180	Subtropical_Arid	1.27	0.227768798	8.60E-09	30.13195089	2.585	3.193	12.2	0.107	8.767407144	3.12923937	11.89664651	35.4	3.23	11	422	17.9
110	Dodonaea viscosa spathulata	Dodonaea	viscosa	Sapindaceae	Sapindales	Rosidae	DodSpa	Round Hill	-32.976	146.156	180	Subtropical_Arid												35.4	3.23	11	422	17.9
111	Eremophila deserti	Eremophila	deserti	Myoporaceae	Scrophulariales	Asteridae	EreDes	Round Hill	-32.976	146.156	180	Subtropical_Arid	0.25					10.407	9.1	0.092	4.330007083	2.508501545	6.838508628	35.4	3.23	11	422	17.9
112	Eremophila glabra	Eremophila	glabra	Myoporaceae	Scrophulariales	Asteridae	EreGla	Round Hill	-32.976	146.156	180	Subtropical_Arid	0.22	0.388690932	6.33E-09	40.00378892	1.618333333	4.9	11.9	0.142	7.068424358	1.825779491	8.894203849	35.4	3.23	11	422	17.9
113	Eucalyptus dumosa	Eucalyptus	dumosa	Myrtaceae	Myrtales	Rosidae	EucDum	Round Hill	-32.976	146.156	180	Subtropical_Arid	0.83						13.4	0.135				35.4	3.23	11	422	17.9
114	Eucalyptus socialis	Eucalyptus	socialis	Myrtaceae	Myrtales	Rosidae	EucSoc	Round Hill	-32.976	146.156	180	Subtropical_Arid	1.63	0.769434028	1.29E-07	130.2305603	9.78	4.277	16.2	0.172	9.793523862	2.765795704	12.55931957	35.4	3.23	11	422	17.9
115	Geijera parviflora	Geijera	parviflora	Rutaceae	Sapindales	Rosidae	GeiPar	Round Hill	-32.976	146.156	180	Subtropical_Arid	0.71	0.602235525	5.68E-08	77.35408803	7.310666667	1.872	10.4	0.128	7.936077304	2.61359696	10.54967426	35.4	3.23	11	422	17.9
116	Melaleuca uncinata	Melaleuca	uncinata	Myrtaceae	Myrtales	Rosidae	MelUnc	Round Hill	-32.976	146.156	180	Subtropical_Arid	0.44	0.097338418	1.17E-09	13.94177175	0.808666667	3.75	11.2	0.136	5.073127704	2.304762044	7.377889748	35.4	3.23	11	422	17.9
117	Micromyrtus sessilis	Micromyrtus	sessilis	Myrtaceae	Myrtales	Rosidae	MicSes	Round Hill	-32.976	146.156	180	Subtropical_Arid	0.14					3.006						35.4	3.23	11	422	17.9
118	Pimelea microcephala	Pimelea	microcephala	Thymelaeaceae	Myrtales	Rosidae	PimMic	Round Hill	-32.976	146.156	180	Subtropical_Arid	0.75						10.6	0.099				35.4	3.23	11	422	17.9
119	Santalum acuminatum	Santalum	acuminatum	Santalaceae	Santales	Rosidae	SanAcu	Round Hill	-32.976	146.156	180	Subtropical_Arid	1.21	0.807500932	8.44E-08	142.2565432	5.911333333	3.25	7.4	0.13		0.621333333		35.4	3.23	11	422	17.9
120	Senna artemisioides	Senna	artemisioides	Caesalpiniaceae	Fabales	Rosidae	SenArt	Round Hill	-32.976	146.156	180	Subtropical_Arid	0.34	0.49499043	1.87E-08	427.5373036	0.437301807	3.669	12.8					35.4	3.23	11	422	17.9
121	Acacia parvipinnula	Acacia	parvipinnula	Mimosaceae	Fabales	Rosidae	AcaPar	Yengo	-32.778	150.922	310	Subtropical_Dry	0.91						17.9	0.457918462				90.2	2.27	39.6	843	16.6
122	Angophora costata	Angophora	costata	Myrtaceae	Myrtales	Rosidae	AngCos	Yengo	-32.778	150.922	310	Subtropical_Dry	1.76	1.217535733	1.61E-07	65.38313102	24.565	5.345	9.3	0.233434044	8.742333333	2.587733333	11.33006667	90.2	2.27	39.6	843	16.6
123	Daviesia squarrosa	Daviesia	squarrosa	Fabaceae	Fabales	Rosidae	DavSqu	Yengo	-32.778	150.922	310	Subtropical_Dry	0.97						8.2	0.187685336				90.2	2.27	39.6	843	16.6
124	Eucalyptus crebra	Eucalyptus	crebra	Myrtaceae	Myrtales	Rosidae	EucCre	Yengo	-32.778	150.922	310	Subtropical_Dry	2.68					2.808	11.2	0.277794405				90.2	2.27	39.6	843	16.6
125	Eucalyptus fibrosa	Eucalyptus	fibrosa	Myrtaceae	Myrtales	Rosidae	EucFib	Yengo	-32.778	150.922	310	Subtropical_Dry	1.71						13.9	0.346				90.2	2.27	39.6	843	16.6
126	Eucalyptus punctata	Eucalyptus	punctata	Myrtaceae	Myrtales	Rosidae	EucPun	Yengo	-32.778	150.922	310	Subtropical_Dry	2.16	2.019628324	4.49E-07	139.9676059	32.11288492	5.918	16.6	0.6	7.819333333	2.270433333	10.08976667	90.2	2.27	39.6	843	16.6
127	Eucalyptus sparsifolia	Eucalyptus	sparsifolia	Myrtaceae	Myrtales	Rosidae	EucSpa	Yengo	-32.778	150.922	310	Subtropical_Dry	3.37					9.43	12.7	0.395231853	8.217	1.7411	9.9581	90.2	2.27	39.6	843	16.6
128	Exocarpos cupressiformis	Exocarpos	cupressiformis	Santalaceae	Santales	Rosidae	ExoCup	Yengo	-32.778	150.922	310	Subtropical_Dry	2.09					3.913	10.6	0.351174308				90.2	2.27	39.6	843	16.6
129	Grevillea mucronulata	Grevillea	mucronulata	Proteaceae	Proteales	Rosidae	GreMuc	Yengo	-32.778	150.922	310	Subtropical_Dry	0.95	0.588600217	1.26E-08	194.6266082	0.649881852	1.982	12.8	0.170973472	8.560333333	3.309357143	11.86969048	90.2	2.27	39.6	843	16.6
130	Jacksonia scoparia	Jacksonia	scoparia	Fabaceae	Fabales	Rosidae	JacSco	Yengo	-32.778	150.922	310	Subtropical_Dry	1.13					4.206	18.7	0.475082565				90.2	2.27	39.6	843	16.6
131	Melaleuca pallida	Melaleuca	pallida	Myrtaceae	Myrtales	Rosidae	MelPal	Yengo	-32.778	150.922	310	Subtropical_Dry	0.26	0.096517774	1.40E-09	11.20950551	1.252642157	3.032	6.6	0.096053204				90.2	2.27	39.6	843	16.6
132	Monotoca scoparia	Monotoca	scoparia	Ericaceae	Ericales	Dilleniidae	MonSco	Yengo	-32.778	150.922	310	Subtropical_Dry	0.4						7.7	0.160368472				90.2	2.27	39.6	843	16.6
133	Persoonia linearis	Persoonia	linearis	Proteaceae	Proteales	Rosidae	PerLin	Yengo	-32.778	150.922	310	Subtropical_Dry	1.91					5.657	6.7	0.111686485				90.2	2.27	39.6	843	16.6
134	Podolobium ilicifolium	Podolobium	ilicifolium	Fabaceae	Fabales	Rosidae	PodIll	Yengo	-32.778	150.922	310	Subtropical_Dry	1.03	0.282300858	8.37E-09	62.9369522	1.329802801	7.553	10.7	0.141358522	7.928	2.324273828	10.25227383	90.2	2.27	39.6	843	16.6
135	Pultenaea scabra	Pultenaea	scabra	Fabaceae	Fabales	Rosidae	PulSca	Yengo	-32.778	150.922	310	Subtropical_Dry	0.86					3.758	10.6	0.2463661			7.70157451	90.2	2.27	39.6	843	16.6
