# Supplementary material for: Weak coordination among petiole, leaf, vein, and gas‐exchange traits across Australian angiosperm species and its possible implications
Source: Ecol Evol. 2015 Dec 29;6(1):267–78. doi: 10.1002/ece3.1860 (PMC4716519; doi:10.1002/ece3.1860)
Supplement: Supplementary file 6 — Table S2. CSV text file of all data used in these analyses. Table S3. MS Excel file of all data used in these analyses. [file ECE3-6-267-s006.xlsx]

## Sheet: Trait data
1	Genus_species	Genus	Species	Family	Order	superorder	Species code	location	latitude	longitude	elevation (m asl)	climate description	measured stem Ks (kg m-1 s-1 MPa -1)	petiole Ks (kg/m/2/Mpa)	total_flow_pet (kg/m/s/Mpa)	K/LA_pet (mg/s/m/m2)	leaf size (cm2)	K-max (mmol/m2/a/Mpa)	Aarea	gs(adj)	Dv_minor (mm mm-2)	Dv_maj	Dv_tot	growth season PPT (mm/mo)	growth season VPD (kPa)	growth season aridity (PPT/VPD)	mean annual PPT (mm)	mean annual temp (C)
2	Acacia dealbata	Acacia	dealbata	Mimosaceae	Fabales	Rosidae	AcaDea	Bothwell	-42.387	147.048	425	Temperate_Dry	2.14						11.65	0.169505				50.8	1.08	47.6	544	10
3	Aotus ericoides	Aotus	ericoides	Fabaceae	Fabales	Rosidae	AotEri	Bothwell	-42.387	147.048	425	Temperate_Dry	0.35						13.637	0.100536				50.8	1.08	47.6	544	10
4	Banksia marginata	Banksia	marginata	Proteaceae	Proteales	Rosidae	BanMar	Bothwell	-42.387	147.048	425	Temperate_Dry	2.31	0.746121	2.41e-08	171.274	1.34833		17.032	0.185687				50.8	1.08	47.6	544	10
5	Bossiaea cinerea	Bossiaea	cinerea	Fabaceae	Fabales	Rosidae	BosCin	Bothwell	-42.387	147.048	425	Temperate_Dry	0.82	0.163517	1.93e-09	70.4921	0.276667		6.161	0.072358				50.8	1.08	47.6	544	10
6	Bursaria spinosa	Bursaria	spinosa	Pittosporaceae	Rosales	Rosidae	BurSpi	Bothwell	-42.387	147.048	425	Temperate_Dry												50.8	1.08	47.6	544	10
7	Cassinia aculeata	Cassinia	aculeata	Asteraceae	Asterales	Asteridae	CasAcu	Bothwell	-42.387	147.048	425	Temperate_Dry	1	0.0887418	3.85e-10	12.0475	0.296667		10.588	0.0804073				50.8	1.08	47.6	544	10
8	Daviesia latifolia	Daviesia	latifolia	Fabaceae	Fabales	Rosidae	DavLat	Bothwell	-42.387	147.048	425	Temperate_Dry	1.16	0.886338	2.73e-07	321.45	8.7725		10.956	0.11796				50.8	1.08	47.6	544	10
9	Epacris impressa	Epacris	impressa	Epacridaceae	Ericales	Dilleniidae	EpaImp	Bothwell	-42.387	147.048	425	Temperate_Dry	0.05	0.153928	6.06e-10	52.2425	0.116		3.453	0.0391775				50.8	1.08	47.6	544	10
10	Eucalyptus pauciflora	Eucalyptus	pauciflora	Myrtaceae	Myrtales	Rosidae	EucPau	Bothwell	-42.387	147.048	425	Temperate_Dry	9.02						12.217	0.096				50.8	1.08	47.6	544	10
11	Eucalyptus rubida	Eucalyptus	rubida	Myrtaceae	Myrtales	Rosidae	EucRub	Bothwell	-42.387	147.048	425	Temperate_Dry	5.56						12.276	0.10125				50.8	1.08	47.6	544	10
12	Eucalyptus tenuiramis	Eucalyptus	tenuiramis	Myrtaceae	Myrtales	Rosidae	EucTen	Bothwell	-42.387	147.048	425	Temperate_Dry	6.88	0.6302	9.88e-08	58.8103	16.3447		13.304	0.13516				50.8	1.08	47.6	544	10
13	Exocarpos cupressiformis	Exocarpos	cupressiformis	Santalaceae	Santales	Rosidae	ExoCup	Bothwell	-42.387	147.048	425	Temperate_Dry	2.03						4.477	0.0731619				50.8	1.08	47.6	544	10
14	Leucopogon ericoides	Leucopogon	ericoides	Epacridaceae	Ericales	Dilleniidae	LeuEri	Bothwell	-42.387	147.048	425	Temperate_Dry	0.39						8.812	0.0896842				50.8	1.08	47.6	544	10
15	Leucopogon virgatus	Leucopogon	virgatus	Epacridaceae	Ericales	Dilleniidae	LeuVir	Bothwell	-42.387	147.048	425	Temperate_Dry	0.16						6.44	0.104841				50.8	1.08	47.6	544	10
16	Persoonia juniperina	Persoonia	juniperina	Proteaceae	Proteales	Rosidae	PerJun	Bothwell	-42.387	147.048	425	Temperate_Dry	0.68						2.314	0.0322585				50.8	1.08	47.6	544	10
17	Pultenaea juniperina	Pultenaea	juniperina	Fabaceae	Fabales	Rosidae	Pul	Bothwell	-42.387	147.048	425	Temperate_Dry	0.05						8.921	0.0853254				50.8	1.08	47.6	544	10
50	Allocasuarina littoralis	Allocasuarina	littoralis	Casuarinaceae	Casuarinales	Hamamelidae	AllLit	Ku-ring-gai	-33.68	151.148	182	Subtropical_Wet	2.63					4.684	13.33	0.162468				103	1.4	73.8	1353	17
51	Banksia ericifolia	Banksia	ericifolia	Proteaceae	Proteales	Rosidae	BanEri	Ku-ring-gai	-33.68	151.148	182	Subtropical_Wet		0.432338	1.69e-09	83.0427	0.203667	4.111	16.72	0.264905	4.36428	4.7752	9.13948	103	1.4	73.8	1353	17
52	Banksia serrata	Banksia	serrata	Proteaceae	Proteales	Rosidae	BanSer	Ku-ring-gai	-33.68	151.148	182	Subtropical_Wet	1.78	2.55883	7.13e-07	291.648	23.0267	4.546	16.41	0.25566	8.26445	4.26105	12.5255	103	1.4	73.8	1353	17
53	Banksia spinulosa	Banksia	spinulosa	Proteaceae	Proteales	Rosidae	BanSpi	Ku-ring-gai	-33.68	151.148	182	Subtropical_Wet	2.21					10.208	21.74	0.280534				103	1.4	73.8	1353	17
54	Boronia ledifolia	Boronia	ledifolia	Rutaceae	Sapindales	Rosidae	BorLed	Ku-ring-gai	-33.68	151.148	182	Subtropical_Wet												103	1.4	73.8	1353	17
55	Corymbia gummifera	Corymbia	gummifera	Myrtaceae	Myrtales	Rosidae	CorGum	Ku-ring-gai	-33.68	151.148	182	Subtropical_Wet	6.15					7.639	12.52	0.140561				103	1.4	73.8	1353	17
56	Dillwynia retorta	Dillwynia	retorta	Fabaceae	Fabales	Rosidae	DilRet	Ku-ring-gai	-33.68	151.148	182	Subtropical_Wet												103	1.4	73.8	1353	17
57	Eucalyptus capitellata	Eucalyptus	capitellata	Myrtaceae	Myrtales	Rosidae	EucCap	Ku-ring-gai	-33.68	151.148	182	Subtropical_Wet	2.86					24.34	13.45	0.202313				103	1.4	73.8	1353	17
58	Eucalyptus haemastoma	Eucalyptus	haemastoma	Myrtaceae	Myrtales	Rosidae	EucHae	Ku-ring-gai	-33.68	151.148	182	Subtropical_Wet	2.62					11.169	16.35	0.306497				103	1.4	73.8	1353	17
59	Grevillea buxifolia	Grevillea	buxifolia	Proteaceae	Proteales	Rosidae	GreBux	Ku-ring-gai	-33.68	151.148	182	Subtropical_Wet	1.28	0.287704	4.5e-09	79.1733	0.575	3.755	7.56	0.0872245	7.89655	3.32389	11.2204	103	1.4	73.8	1353	17
60	Hakea gibbosa	Hakea	gibbosa	Proteaceae	Proteales	Rosidae	HakGib	Ku-ring-gai	-33.68	151.148	182	Subtropical_Wet						15.284	11.18	0.120002				103	1.4	73.8	1353	17
61	Hakea sericea	Hakea	sericea	Proteaceae	Proteales	Rosidae	HakSer	Ku-ring-gai	-33.68	151.148	182	Subtropical_Wet	2.65					7.63	14.66	0.187273				103	1.4	73.8	1353	17
62	Hakea teretifolia	Hakea	teretifolia	Proteaceae	Proteales	Rosidae	HakTer	Ku-ring-gai	-33.68	151.148	182	Subtropical_Wet		1.66585	4.41e-08	497.64	0.892	25.161	33.32	0.412214	4.28721	4.274	8.56121	103	1.4	73.8	1353	17
63	Kunzea capitata	Kunzea	capitata	Myrtaceae	Myrtales	Rosidae	KunCap	Ku-ring-gai	-33.68	151.148	182	Subtropical_Wet												103	1.4	73.8	1353	17
64	Lambertia formosa	Lambertia	formosa	Proteaceae	Proteales	Rosidae	LamFor	Ku-ring-gai	-33.68	151.148	182	Subtropical_Wet	2.23	0.515247	1.26e-08	84.7716	1.488	8.636	18.65	0.224957	6.31619	3.23424	9.55043	103	1.4	73.8	1353	17
65	Leptospermum trinervium	Leptospermum	trinervium	Myrtaceae	Myrtales	Rosidae	LepTri	Ku-ring-gai	-33.68	151.148	182	Subtropical_Wet	0.73	0.0532472	3.61e-10	6.11801	0.59	4.94	10.72	0.18509	8.14967	3.55214	11.7018	103	1.4	73.8	1353	17
66	Leucopogon microphyllus	Leucopogon	microphyllus	Ericaceae	Ericales	Dilleniidae	LeuMic	Ku-ring-gai	-33.68	151.148	182	Subtropical_Wet												103	1.4	73.8	1353	17
67	Persoonia lanceolata	Persoonia	lanceolata	Proteaceae	Proteales	Rosidae	PerLan	Ku-ring-gai	-33.68	151.148	182	Subtropical_Wet												103	1.4	73.8	1353	17
68	Persoonia levis	Persoonia	levis	Proteaceae	Proteales	Rosidae	PerLev	Ku-ring-gai	-33.68	151.148	182	Subtropical_Wet	1.22					8.148	12.71	0.161247				103	1.4	73.8	1353	17
69	Persoonia pinifolia	Persoonia	pinifolia	Proteaceae	Proteales	Rosidae	PerPin	Ku-ring-gai	-33.68	151.148	182	Subtropical_Wet	2.02						14.93	0.169938				103	1.4	73.8	1353	17
70	Petrophile pulchella	Petrophile	pulchella	Proteaceae	Proteales	Rosidae	PetPul	Ku-ring-gai	-33.68	151.148	182	Subtropical_Wet	1.85						18.72	0.287979				103	1.4	73.8	1353	17
87	Acacia flavescens	Acacia	flavescens	Mimosaceae	Fabales	Rosidae	AcaFla	Princess Hills	-18.295	145.492	677	Tropical_Monsoonal	5.78	2.24973	6.14e-07	147.792	38.3433		15.2	0.3382	4.51435	1.68312	6.19747	184	1.5	125	960	21.3
88	Acacia leptostachya	Acacia	leptostachya	Mimosaceae	Fabales	Rosidae	AcaLep	Princess Hills	-18.295	145.492	677	Tropical_Monsoonal	0.28						9.738	0.121709			10.8944	184	1.5	125	960	21.3
89	Allocasuarina torulosa	Allocasuarina	torulosa	Casuarinaceae	Casuarinales	Hamamelidae	AllTor	Princess Hills	-18.295	145.492	677	Tropical_Monsoonal	4.32						5.37	0.0518673				184	1.5	125	960	21.3
90	Bursaria incana	Bursaria	incana	Pittosporaceae	Rosales	Rosidae	BusInc	Princess Hills	-18.295	145.492	677	Tropical_Monsoonal							5.06	0.129276	9.01033	3.3585	12.3688	184	1.5	125	960	21.3
91	Corymbia citriodora	Corymbia	citriodora	Myrtaceae	Myrtales	Rosidae	CorCit	Princess Hills	-18.295	145.492	677	Tropical_Monsoonal	11.91	1.70668	1.79e-07	117.784	14.655		16.1	0.293	7.07	2.797	9.867	184	1.5	125	960	21.3
92	Corymbia intermedia	Corymbia	intermedia	Myrtaceae	Myrtales	Rosidae	CorInt	Princess Hills	-18.295	145.492	677	Tropical_Monsoonal	9.06						8.656	0.14422	5.22632	4.67891	9.90524	184	1.5	125	960	21.3
93	Corymbia trachyphloia	Corymbia	trachyphloia	Myrtaceae	Myrtales	Rosidae	CorTra	Princess Hills	-18.295	145.492	677	Tropical_Monsoonal	8.03						13.454	0.187	5.6205	4.268	9.8885	184	1.5	125	960	21.3
94	Eucalyptus portuensis	Eucalyptus	portuensis	Myrtaceae	Myrtales	Rosidae	EucAcm	Princess Hills	-18.295	145.492	677	Tropical_Monsoonal	7.92						13.12	0.2108	9.365	1.78776	11.1528	184	1.5	125	960	21.3
95	Gastrolobium grandiflorum	Gastrolobium	grandiflorum	Fabaceae	Fabales	Rosidae	Pea	Princess Hills	-18.295	145.492	677	Tropical_Monsoonal	5.54	1.43743	1.25e-07	107.799	11.67		8.83	0.0787711	7.71525	1.0783	8.79355	184	1.5	125	960	21.3
96	Grevillea glauca	Grevillea	glauca	Proteaceae	Proteales	Rosidae	GreGla	Princess Hills	-18.295	145.492	677	Tropical_Monsoonal	11.42	5.48925	1.83e-06	686.016	26.274		9.382	0.17244	6.86921	1.43844	8.30765	184	1.5	125	960	21.3
97	Grevillea parallela	Grevillea	parallela	Proteaceae	Proteales	Rosidae	GrePar	Princess Hills	-18.295	145.492	677	Tropical_Monsoonal	6.07						14.092	0.344429		1.75082	1.75082	184	1.5	125	960	21.3
98	Lophostemon suaveolens	Lophostemon	suaveolens	Myrtaceae	Myrtales	Rosidae	LopSua	Princess Hills	-18.295	145.492	677	Tropical_Monsoonal	6.72	2.3443	8.11e-07	198.746	40.0513		12.122	0.2492	8.43033	1.13781	9.56814	184	1.5	125	960	21.3
99	Persoonia falcata	Persoonia	falcata	Proteaceae	Proteales	Rosidae	PerFal	Princess Hills	-18.295	145.492	677	Tropical_Monsoonal	3.88						14.146	0.265211	2.89551	2.79242	5.68793	184	1.5	125	960	21.3
100	Petalostigma pubescens	Petalostigma	pubescens	Picrodendraceae	Euphorbiales	Rosidae	PetPub	Princess Hills	-18.295	145.492	677	Tropical_Monsoonal	3.8						9.992	0.209215	15.587	1.08826	16.6753	184	1.5	125	960	21.3
101	Planchonia careya	Planchonia	careya	Lecythidaceae	Lecythidales	Dilleniidae	PlaCar	Princess Hills	-18.295	145.492	677	Tropical_Monsoonal	10.27	6.11342	1.27e-06	430.609	30.7443		11.128	0.1948	11.0758	0.607009	11.6828	184	1.5	125	960	21.3
102	Pogonolobus reticulatus	Pogonolobus	reticulatus	Rubiaceae	Rubiales	Asteridae	PogRet	Princess Hills	-18.295	145.492	677	Tropical_Monsoonal							10.622	0.21188				184	1.5	125	960	21.3
103	Xylomelum scottianum	Xylomelum	scottianum	Proteaceae	Proteales	Rosidae	XylSco	Princess Hills	-18.295	145.492	677	Tropical_Monsoonal	1.23	5.0346	1.18e-06	452.395	26.0425		9.842	0.2682	12.063	1.15467	13.2177	184	1.5	125	960	21.3
104	Acacia colletioides	Acacia	colletioides	Mimosaceae	Fabales	Rosidae	AcaCol	Round Hill	-32.976	146.156	180	Subtropical_Arid							8.4	0.134				35.4	3.23	11	422	17.9
105	Acacia havilandiorum	Acacia	havilandiorum	Mimosaceae	Fabales	Rosidae	AcaHav	Round Hill	-32.976	146.156	180	Subtropical_Arid	0.86	0.382611	7.11e-09	100.695	0.7075	8.251	12	0.123	15.4808	9.18328	24.6641	35.4	3.23	11	422	17.9
106	Beyeria opaca	Beyeria	opaca	Euphorbiaceae	Euphorbiales	Rosidae	BeyOpa	Round Hill	-32.976	146.156	180	Subtropical_Arid	0.26						5.7	0.056				35.4	3.23	11	422	17.9
107	Bossiaea walkeri	Bossiaea	walkeri	Fabaceae	Fabales	Rosidae	BosWal	Round Hill	-32.976	146.156	180	Subtropical_Arid	0.15						11.1	0.162				35.4	3.23	11	422	17.9
108	Brachychiton populneus	Brachychiton	populneus	Sterculiaceae	Malvales	Dilleniidae	BraPop	Round Hill	-32.976	146.156	180	Subtropical_Arid	2.51	2.12922	1.37e-07	122.097	11.2137	2.812	7.4	0.068	9.35484	2.50703	11.8619	35.4	3.23	11	422	17.9
109	Dodonaea viscosa cuneata	Dodonaea	viscosa	Sapindaceae	Sapindales	Rosidae	DodVis	Round Hill	-32.976	146.156	180	Subtropical_Arid	1.27	0.227769	8.6e-09	30.132	2.585	3.193	12.2	0.107	8.76741	3.12924	11.8966	35.4	3.23	11	422	17.9
110	Dodonaea viscosa spathulata	Dodonaea	viscosa	Sapindaceae	Sapindales	Rosidae	DodSpa	Round Hill	-32.976	146.156	180	Subtropical_Arid												35.4	3.23	11	422	17.9
111	Eremophila deserti	Eremophila	deserti	Myoporaceae	Scrophulariales	Asteridae	EreDes	Round Hill	-32.976	146.156	180	Subtropical_Arid	0.25					10.407	9.1	0.092	4.33001	2.5085	6.83851	35.4	3.23	11	422	17.9
112	Eremophila glabra	Eremophila	glabra	Myoporaceae	Scrophulariales	Asteridae	EreGla	Round Hill	-32.976	146.156	180	Subtropical_Arid	0.22	0.388691	6.33e-09	40.0038	1.61833	4.9	11.9	0.142	7.06842	1.82578	8.8942	35.4	3.23	11	422	17.9
113	Eucalyptus dumosa	Eucalyptus	dumosa	Myrtaceae	Myrtales	Rosidae	EucDum	Round Hill	-32.976	146.156	180	Subtropical_Arid	0.83						13.4	0.135				35.4	3.23	11	422	17.9
114	Eucalyptus socialis	Eucalyptus	socialis	Myrtaceae	Myrtales	Rosidae	EucSoc	Round Hill	-32.976	146.156	180	Subtropical_Arid	1.63	0.769434	1.29e-07	130.231	9.78	4.277	16.2	0.172	9.79352	2.7658	12.5593	35.4	3.23	11	422	17.9
115	Geijera parviflora	Geijera	parviflora	Rutaceae	Sapindales	Rosidae	GeiPar	Round Hill	-32.976	146.156	180	Subtropical_Arid	0.71	0.602236	5.68e-08	77.3541	7.31067	1.872	10.4	0.128	7.93608	2.6136	10.5497	35.4	3.23	11	422	17.9
116	Melaleuca uncinata	Melaleuca	uncinata	Myrtaceae	Myrtales	Rosidae	MelUnc	Round Hill	-32.976	146.156	180	Subtropical_Arid	0.44	0.0973384	1.17e-09	13.9418	0.808667	3.75	11.2	0.136	5.07313	2.30476	7.37789	35.4	3.23	11	422	17.9
117	Micromyrtus sessilis	Micromyrtus	sessilis	Myrtaceae	Myrtales	Rosidae	MicSes	Round Hill	-32.976	146.156	180	Subtropical_Arid	0.14					3.006						35.4	3.23	11	422	17.9
118	Pimelea microcephala	Pimelea	microcephala	Thymelaeaceae	Myrtales	Rosidae	PimMic	Round Hill	-32.976	146.156	180	Subtropical_Arid	0.75						10.6	0.099				35.4	3.23	11	422	17.9
119	Santalum acuminatum	Santalum	acuminatum	Santalaceae	Santales	Rosidae	SanAcu	Round Hill	-32.976	146.156	180	Subtropical_Arid	1.21	0.807501	8.44e-08	142.257	5.91133	3.25	7.4	0.13		0.621333		35.4	3.23	11	422	17.9
120	Senna artemisioides	Senna	artemisioides	Caesalpiniaceae	Fabales	Rosidae	SenArt	Round Hill	-32.976	146.156	180	Subtropical_Arid	0.34	0.49499	1.87e-08	427.537	0.437302	3.669	12.8					35.4	3.23	11	422	17.9
121	Acacia parvipinnula	Acacia	parvipinnula	Mimosaceae	Fabales	Rosidae	AcaPar	Yengo	-32.778	150.922	310	Subtropical_Dry	0.91						17.9	0.457918				90.2	2.27	39.6	843	16.6
122	Angophora costata	Angophora	costata	Myrtaceae	Myrtales	Rosidae	AngCos	Yengo	-32.778	150.922	310	Subtropical_Dry	1.76	1.21754	1.61e-07	65.3831	24.565	5.345	9.3	0.233434	8.74233	2.58773	11.3301	90.2	2.27	39.6	843	16.6
123	Daviesia squarrosa	Daviesia	squarrosa	Fabaceae	Fabales	Rosidae	DavSqu	Yengo	-32.778	150.922	310	Subtropical_Dry	0.97						8.2	0.187685				90.2	2.27	39.6	843	16.6
124	Eucalyptus crebra	Eucalyptus	crebra	Myrtaceae	Myrtales	Rosidae	EucCre	Yengo	-32.778	150.922	310	Subtropical_Dry	2.68					2.808	11.2	0.277794				90.2	2.27	39.6	843	16.6
125	Eucalyptus fibrosa	Eucalyptus	fibrosa	Myrtaceae	Myrtales	Rosidae	EucFib	Yengo	-32.778	150.922	310	Subtropical_Dry	1.71						13.9	0.346				90.2	2.27	39.6	843	16.6
126	Eucalyptus punctata	Eucalyptus	punctata	Myrtaceae	Myrtales	Rosidae	EucPun	Yengo	-32.778	150.922	310	Subtropical_Dry	2.16	2.01963	4.49e-07	139.968	32.1129	5.918	16.6	0.6	7.81933	2.27043	10.0898	90.2	2.27	39.6	843	16.6
127	Eucalyptus sparsifolia	Eucalyptus	sparsifolia	Myrtaceae	Myrtales	Rosidae	EucSpa	Yengo	-32.778	150.922	310	Subtropical_Dry	3.37					9.43	12.7	0.395232	8.217	1.7411	9.9581	90.2	2.27	39.6	843	16.6
128	Exocarpos cupressiformis	Exocarpos	cupressiformis	Santalaceae	Santales	Rosidae	ExoCup	Yengo	-32.778	150.922	310	Subtropical_Dry	2.09					3.913	10.6	0.351174				90.2	2.27	39.6	843	16.6
129	Grevillea mucronulata	Grevillea	mucronulata	Proteaceae	Proteales	Rosidae	GreMuc	Yengo	-32.778	150.922	310	Subtropical_Dry	0.95	0.5886	1.26e-08	194.627	0.649882	1.982	12.8	0.170973	8.56033	3.30936	11.8697	90.2	2.27	39.6	843	16.6
130	Jacksonia scoparia	Jacksonia	scoparia	Fabaceae	Fabales	Rosidae	JacSco	Yengo	-32.778	150.922	310	Subtropical_Dry	1.13					4.206	18.7	0.475083				90.2	2.27	39.6	843	16.6
131	Melaleuca pallida	Melaleuca	pallida	Myrtaceae	Myrtales	Rosidae	MelPal	Yengo	-32.778	150.922	310	Subtropical_Dry	0.26	0.0965178	1.4e-09	11.2095	1.25264	3.032	6.6	0.0960532				90.2	2.27	39.6	843	16.6
132	Monotoca scoparia	Monotoca	scoparia	Ericaceae	Ericales	Dilleniidae	MonSco	Yengo	-32.778	150.922	310	Subtropical_Dry	0.4						7.7	0.160368				90.2	2.27	39.6	843	16.6
133	Persoonia linearis	Persoonia	linearis	Proteaceae	Proteales	Rosidae	PerLin	Yengo	-32.778	150.922	310	Subtropical_Dry	1.91					5.657	6.7	0.111686				90.2	2.27	39.6	843	16.6
134	Podolobium ilicifolium	Podolobium	ilicifolium	Fabaceae	Fabales	Rosidae	PodIll	Yengo	-32.778	150.922	310	Subtropical_Dry	1.03	0.282301	8.37e-09	62.937	1.3298	7.553	10.7	0.141359	7.928	2.32427	10.2523	90.2	2.27	39.6	843	16.6
135	Pultenaea scabra	Pultenaea	scabra	Fabaceae	Fabales	Rosidae	PulSca	Yengo	-32.778	150.922	310	Subtropical_Dry	0.86					3.758	10.6	0.246366			7.70157	90.2	2.27	39.6	843	16.6
