# Supplementary material for: Weak coordination among petiole, leaf, vein, and gas‐exchange traits across Australian angiosperm species and its possible implications
Source: Ecol Evol. 2015 Dec 29;6(1):267–78. doi: 10.1002/ece3.1860 (PMC4716519; doi:10.1002/ece3.1860)
Supplement: Supplementary file 8 — R Script S2. R script for re‐drawing Fig. 2 in the R environment. [file ECE3-6-267-s008.R]

#load data & libaries
library(smatr)

# rm(list=ls())

data4 <- read.csv('Trait data.csv', header = T, sep = ",") 

# _______________________ PLOTTING _____________________________________________###

cool_dry <- subset (data4, climate.description == "Temperate_Dry", select = colnames(data4))
warm_wet <- subset (data4, climate.description == "Subtropical_Wet", select = colnames(data4))
hot_dry <- subset (data4, climate.description == "Tropical_Monsoonal", select = colnames(data4))
warm_arid <- subset (data4, climate.description == "Subtropical_Arid", select = colnames(data4))
warm_dry <- subset (data4, climate.description == "Subtropical_Dry", select = colnames(data4))

  

# ______________Fig 1, panel a (KLA_pet ~ tot Vden)__________________________________________## 

## TURN ON IF SAVING TO FILE
 tiff(file="KLA_pet vs Vden.tiff", height=8.5, width=14, units="in", res=200) 
# pdf("KLA_pet vs Vden.pdf", height=4.5, width=14)
# postscript("GS vs Vden, Veff.eps", horizontal = FALSE, onefile = FALSE, paper = "special", height = 4.5, width = 5) 

par(mfrow=c(2,3),  oma=c(0.5, 0.5, 0.5, 0.5), mai=c(0.7, 1, 0.3, 0.3), mgp=c(3.5, 1.2, 0))
# par(mfrow=c(1,1),  oma=c(0.5, 0.5, 0.5, 0.5), mai=c(1, 0.9, 0.5, 0.5), mgp=c(2.2,0.5,0))

# par(mfrow=c(1,1),  oma=c(0.5, 0.5, 0.5, 0.5), mai=c(1, 0.9, 0.5, 0.5), mgp=c(2.2,0.5,0))

plot(data4[,"K.LA_pet..mg.s.m.m2."], data4[,"Dv_tot"],axes=FALSE, pch=19,
     cex.lab=2, cex=2.3, cex.axis=2, log="xy", col="white", ylim=c(7, 30), # xlim=c(1.2, 26) 
     xlab=expression(bold("calculated ") *K[L] * " (mg " * s^-1 *" "* m^-2*" "*MPa^-1*")"),
     ylab=expression(bold("total")*" vein density (mm " * mm^-2*")"))
axis(1, tick=TRUE, line=0, tck=0.025, cex.axis=1.5)
axis(2, tick=TRUE, line=0, las=2, tck=0.025, cex.axis=1.5)
box(bty="l")

points(cool_dry[,"K.LA_pet..mg.s.m.m2."], cool_dry[,"Dv_tot"], pch=0, cex=2, col="blue",lwd=2)
points(warm_wet[,"K.LA_pet..mg.s.m.m2."], warm_wet[,"Dv_tot"], pch=1, cex=2, col="darkorchid3",lwd=2)
points(hot_dry[,"K.LA_pet..mg.s.m.m2."], hot_dry[,"Dv_tot"], pch=2, cex=2, col="red",lwd=2)
points(warm_arid[,"K.LA_pet..mg.s.m.m2."], warm_arid[,"Dv_tot"], pch=3, cex=2, col="darkorchid3",lwd=2)
points(warm_dry[,"K.LA_pet..mg.s.m.m2."], warm_dry[,"Dv_tot"], pch=5, cex=2, col="darkorchid3",lwd=2)

# OLS1=line.cis(log10(data4[,"Dv_tot"]), log10(data4[,"K.LA_pet..mg.s.m.m2."]), method="OLS")
# curve(10^((log10(x)*(OLS1[2,1])+(OLS1[1,1]))), lwd=1, add=T) #, xlim=c(6, 900))
fit <- sma(log10(data4[,"Dv_tot"])~log10(data4[,"K.LA_pet..mg.s.m.m2."]), method="OLS"); fit

text <- expression("a)   " * r^2 * " = 0.00, p = 0.909") 
legend("topleft", text, bty="n", cex=1.5)


# ______________Fig 1, panel b (KLA_pet ~ major Vden)__________________________________________## 


plot(data4[,"K.LA_pet..mg.s.m.m2."], data4[,"Dv_maj"],axes=FALSE, pch=19,
     cex.lab=2, cex=2.3, cex.axis=2, log="xy", col="white", ylim=c(0.5, 15), # xlim=c(1.2, 26) 
     xlab=expression(bold("calculated ") *K[L] * " (mg " * s^-1 *" "* m^-2*" "*MPa^-1*")"),
     ylab=expression(bold("major")*" vein density (mm " * mm^-2*")"))
axis(1, tick=TRUE, line=0, tck=0.025, cex.axis=1.5)
axis(2, tick=TRUE, line=0, las=2, tck=0.025, cex.axis=1.5)
box(bty="l")

points(cool_dry[,"K.LA_pet..mg.s.m.m2."], cool_dry[,"Dv_maj"], pch=0, cex=2, col="blue",lwd=2)
points(warm_wet[,"K.LA_pet..mg.s.m.m2."], warm_wet[,"Dv_maj"], pch=1, cex=2, col="darkorchid3",lwd=2)
points(hot_dry[,"K.LA_pet..mg.s.m.m2."], hot_dry[,"Dv_maj"], pch=2, cex=2, col="red",lwd=2)
points(warm_arid[,"K.LA_pet..mg.s.m.m2."], warm_arid[,"Dv_maj"], pch=3, cex=2, col="darkorchid3",lwd=2)
points(warm_dry[,"K.LA_pet..mg.s.m.m2."], warm_dry[,"Dv_maj"], pch=5, cex=2, col="darkorchid3",lwd=2)

# OLS1=line.cis(log10(data4[,"Dv_maj"]), log10(data4[,"K.LA_pet..mg.s.m.m2."]), method="OLS")
# curve(10^((log10(x)*(OLS1[2,1])+(OLS1[1,1]))), lwd=1, add=T) #, xlim=c(6, 900))
fit <- sma(log10(data4[,"Dv_maj"])~log10(data4[,"K.LA_pet..mg.s.m.m2."]), method="OLS")

text <- expression("b)   " * r^2 * " = 0.09, p = 0.152") 
legend("topleft", text, bty="n", cex=1.5)


# ______________Fig 1, panel c (KLA_pet ~ minor Vden)__________________________________________## 


plot(data4[,"K.LA_pet..mg.s.m.m2."], data4[,"Dv_minor..mm.mm.2."],axes=FALSE, pch=19,
     cex.lab=2, cex=2.3, cex.axis=2, log="xy", col="white", ylim=c(4, 20), # xlim=c(1.2, 26) 
     xlab=expression(bold("calculated ") *K[L] * " (mg " * s^-1 *" "* m^-2*" "*MPa^-1*")"),
     ylab=expression(bold("minor")*" vein density (mm " * mm^-2*")"))
axis(1, tick=TRUE, line=0, tck=0.025, cex.axis=1.5)
axis(2, tick=TRUE, line=0, las=2, tck=0.025, cex.axis=1.5)
box(bty="l")

points(cool_dry[,"K.LA_pet..mg.s.m.m2."], cool_dry[,"Dv_minor..mm.mm.2."], pch=0, cex=2, col="blue",lwd=2)
points(warm_wet[,"K.LA_pet..mg.s.m.m2."], warm_wet[,"Dv_minor..mm.mm.2."], pch=1, cex=2, col="darkorchid3",lwd=2)
points(hot_dry[,"K.LA_pet..mg.s.m.m2."], hot_dry[,"Dv_minor..mm.mm.2."], pch=2, cex=2, col="red",lwd=2)
points(warm_arid[,"K.LA_pet..mg.s.m.m2."], warm_arid[,"Dv_minor..mm.mm.2."], pch=3, cex=2, col="darkorchid3",lwd=2)
points(warm_dry[,"K.LA_pet..mg.s.m.m2."], warm_dry[,"Dv_minor..mm.mm.2."], pch=5, cex=2, col="darkorchid3",lwd=2)

# OLS1=line.cis(log10(data4[,"Dv_minor..mm.mm.2."]), log10(data4[,"K.LA_pet..mg.s.m.m2."]), method="OLS")
# curve(10^((log10(x)*(OLS1[2,1])+(OLS1[1,1]))), lwd=1, add=T) #, xlim=c(6, 900))
fit <- sma(log10(data4[,"Dv_minor..mm.mm.2."])~log10(data4[,"K.LA_pet..mg.s.m.m2."]), method="OLS")

text <- expression("c)   " * r^2 * " = 0.01, p = 0.636") 
legend("topleft", text, bty="n", cex=1.5)


# ______________Fig 1, panel d (measured KLA ~ tot Vden)__________________________________________## 


plot(data4[,"K.max..mmol.m2.a.Mpa."]*18, data4[,"Dv_tot"],axes=FALSE, pch=19,
     cex.lab=2, cex=2.3, cex.axis=2, log="xy", col="white", ylim=c(6, 30), xlim=c(30, 500), 
     xlab=expression(bold("measured ") *K[L] * " (mg " * s^-1 *" "* m^-2*" "*MPa^-1*")"),
     ylab=expression(bold("total")*" vein density (mm " * mm^-2*")"))
axis(1, tick=TRUE, line=0, tck=0.025, cex.axis=1.5)
axis(2, tick=TRUE, line=0, las=2, tck=0.025, cex.axis=1.5)
box(bty="l")

points(cool_dry[,"K.max..mmol.m2.a.Mpa."]*18, cool_dry[,"Dv_tot"], pch=0, cex=2, col="blue",lwd=2)
points(warm_wet[,"K.max..mmol.m2.a.Mpa."]*18, warm_wet[,"Dv_tot"], pch=1, cex=2, col="darkorchid3",lwd=2)
points(hot_dry[,"K.max..mmol.m2.a.Mpa."]*18, hot_dry[,"Dv_tot"], pch=2, cex=2, col="red",lwd=2)
points(warm_arid[,"K.max..mmol.m2.a.Mpa."]*18, warm_arid[,"Dv_tot"], pch=3, cex=2, col="darkorchid3",lwd=2)
points(warm_dry[,"K.max..mmol.m2.a.Mpa."]*18, warm_dry[,"Dv_tot"], pch=5, cex=2, col="darkorchid3",lwd=2)

lm <- lm(log10(data4[,"Dv_tot"]) ~ log10(data4[,"K.max..mmol.m2.a.Mpa."]*18)); summary(lm)

text <- expression("d)   " * r^2 * " = 0.02, p = 0.584") 
legend("topleft", text, bty="n", cex=1.5)  #xjust=0


# ______________Fig 1, panel e (measured KLA ~ major Vden)__________________________________________## 


plot(data4[,"K.max..mmol.m2.a.Mpa."]*18, data4[,"Dv_maj"],axes=FALSE, pch=19,
     cex.lab=2, cex=2.3, cex.axis=2, log="xy", col="white", ylim=c(0.5, 14), xlim=c(30, 500), 
     xlab=expression(bold("measured ") *K[L] * " (mg " * s^-1 *" "* m^-2*" "*MPa^-1*")"),
     ylab=expression(bold("major")*" vein density (mm " * mm^-2*")"))
axis(1, tick=TRUE, line=0, tck=0.025, cex.axis=1.5)
axis(2, tick=TRUE, line=0, las=2, tck=0.025, cex.axis=1.5)
box(bty="l")

points(cool_dry[,"K.max..mmol.m2.a.Mpa."]*18, cool_dry[,"Dv_maj"], pch=0, cex=2, col="blue",lwd=2)
points(warm_wet[,"K.max..mmol.m2.a.Mpa."]*18, warm_wet[,"Dv_maj"], pch=1, cex=2, col="darkorchid3",lwd=2)
points(hot_dry[,"K.max..mmol.m2.a.Mpa."]*18, hot_dry[,"Dv_maj"], pch=2, cex=2, col="red",lwd=2)
points(warm_arid[,"K.max..mmol.m2.a.Mpa."]*18, warm_arid[,"Dv_maj"], pch=3, cex=2, col="darkorchid3",lwd=2)
points(warm_dry[,"K.max..mmol.m2.a.Mpa."]*18, warm_dry[,"Dv_maj"], pch=5, cex=2, col="darkorchid3",lwd=2)

lm <- lm(log10(data4[,"Dv_maj"]) ~ log10(data4[,"K.max..mmol.m2.a.Mpa."]*18)); summary(lm)

text <- expression("e)   " * r^2 * " = 0.05, p = 0.355") 
legend("topleft", text, bty="n", cex=1.5)


# ______________Fig 1, panel f (measured KLA ~ minor Vden)__________________________________________## 


plot(data4[,"K.max..mmol.m2.a.Mpa."]*18, data4[,"Dv_minor..mm.mm.2."],axes=FALSE, pch=19,
     cex.lab=2, cex=2.3, cex.axis=2, log="xy", col="white", ylim=c(4, 19), xlim=c(30, 500), 
     xlab=expression(bold("measured ") *K[L] * " (mg " * s^-1 *" "* m^-2*" "*MPa^-1*")"),
     ylab=expression(bold("minor")*" vein density (mm " * mm^-2*")"))
axis(1, tick=TRUE, line=0, tck=0.025, cex.axis=1.5)
axis(2, tick=TRUE, line=0, las=2, tck=0.025, cex.axis=1.5)
box(bty="l")

points(cool_dry[,"K.max..mmol.m2.a.Mpa."]*18, cool_dry[,"Dv_minor..mm.mm.2."], pch=0, cex=2, col="blue",lwd=2)
points(warm_wet[,"K.max..mmol.m2.a.Mpa."]*18, warm_wet[,"Dv_minor..mm.mm.2."], pch=1, cex=2, col="darkorchid3",lwd=2)
points(hot_dry[,"K.max..mmol.m2.a.Mpa."]*18, hot_dry[,"Dv_minor..mm.mm.2."], pch=2, cex=2, col="red",lwd=2)
points(warm_arid[,"K.max..mmol.m2.a.Mpa."]*18, warm_arid[,"Dv_minor..mm.mm.2."], pch=3, cex=2, col="darkorchid3",lwd=2)
points(warm_dry[,"K.max..mmol.m2.a.Mpa."]*18, warm_dry[,"Dv_minor..mm.mm.2."], pch=5, cex=2, col="darkorchid3",lwd=2)

lm <- lm(log10(data4[,"Dv_minor..mm.mm.2."]) ~ log10(data4[,"K.max..mmol.m2.a.Mpa."]*18)); summary(lm)

text <- expression("f)   " * r^2 * " = 0.11, p = 0.174") 
legend("topleft", text, bty="n", cex=1.5)

dev.off() 
 
  
 
 
