# Supplementary material for: Weak coordination among petiole, leaf, vein, and gas‐exchange traits across Australian angiosperm species and its possible implications
Source: Ecol Evol. 2015 Dec 29;6(1):267–78. doi: 10.1002/ece3.1860 (PMC4716519; doi:10.1002/ece3.1860)
Supplement: Supplementary file 10 — R Script S4. R script for re‐drawing Fig. 4 in the R environment. [file ECE3-6-267-s010.R]

#load data & libaries
library(smatr)

# rm(list=ls())

# data4 <- read.csv('Trait data, 5-2-2014.csv', header = T, sep = ",") 
data4 <- read.csv('Trait data.csv', header = T, sep = ",") 

# _______________________ PLOTTING _____________________________________________###

cool_dry <- subset (data4, climate.description == "Temperate_Dry", select = colnames(data4))
warm_wet <- subset (data4, climate.description == "Subtropical_Wet", select = colnames(data4))
hot_dry <- subset (data4, climate.description == "Tropical_Monsoonal", select = colnames(data4))
warm_arid <- subset (data4, climate.description == "Subtropical_Arid", select = colnames(data4))
warm_dry <- subset (data4, climate.description == "Subtropical_Dry", select = colnames(data4))

  
# ______________Fig 1, panel a (KLA_pet ~ tot Vden)__________________________________________## 

## TURN ON IF SAVING TO FILE
 tiff(file="gs vs Vden.tiff", height=4.5, width=14, units="in", res=200) 
# pdf("gs vs Vden.pdf", height=4.5, width=14)
# postscript("GS vs Vden, Veff.eps", horizontal = FALSE, onefile = FALSE, paper = "special", height = 4.5, width = 5) 

par(mfrow=c(1,3),  oma=c(0.5, 0.5, 0.5, 0.5), mai=c(0.7, 1, 0.3, 0.3), mgp=c(3.5, 1.2, 0))
# par(mfrow=c(1,1),  oma=c(0.5, 0.5, 0.5, 0.5), mai=c(1, 0.9, 0.5, 0.5), mgp=c(2.2,0.5,0))

plot(data4[,"Dv_tot"], data4[,"gs.adj."],axes=FALSE, pch=19,
     cex.lab=2, cex=2.3, cex.axis=2, log="xy", col="white", ylim=c(0.06, 1), # xlim=c(1.2, 26) 
     ylab=expression(g[S]*" (mmol " * m^-2 *" "*s^-1*")"),
     xlab=expression(bold("total")*" vein density (mm " * mm^-2*")"))
axis(1, tick=TRUE, line=0, tck=0.025, cex.axis=1.5)
axis(2, tick=TRUE, line=0, las=2, tck=0.025, cex.axis=1.5)
box(bty="l")

points(cool_dry[,"Dv_tot"], cool_dry[,"gs.adj."], pch=0, cex=2, col="blue",lwd=2)
points(warm_wet[,"Dv_tot"], warm_wet[,"gs.adj."], pch=1, cex=2, col="darkorchid3",lwd=2)
points(hot_dry[,"Dv_tot"], hot_dry[,"gs.adj."], pch=2, cex=2, col="red",lwd=2)
points(warm_arid[,"Dv_tot"], warm_arid[,"gs.adj."], pch=3, cex=2, col="darkorchid3",lwd=2)
points(warm_dry[,"Dv_tot"], warm_dry[,"gs.adj."], pch=5, cex=2, col="darkorchid3",lwd=2)

# OLS1=line.cis(log10(data4[,"gs.adj."]), log10(data4[,"Dv_tot"]), method="OLS")
# curve(10^((log10(x)*(OLS1[2,1])+(OLS1[1,1]))), lwd=1, add=T) #, xlim=c(6, 900))
fit <- sma(log10(data4[,"gs.adj."])~log10(data4[,"Dv_tot"]), method="OLS"); fit

text <- expression("a)   " * r^2 * " = 0.08, p = 0.102") 
legend("topleft", text, bty="n", cex=1.5)


# ______________Fig 1, panel b (KLA_pet ~ major Vden)__________________________________________## 


plot(data4[,"Dv_maj"], data4[,"gs.adj."],axes=FALSE, pch=19,
     cex.lab=2, cex=2.3, cex.axis=2, log="xy", col="white", ylim=c(0.06, 1), # xlim=c(1.2, 26) 
     ylab=expression(g[S]*" (mmol " * m^-2 *" "*s^-1*")"),
     xlab=expression(bold("major")*" vein density (mm " * mm^-2*")"))
axis(1, tick=TRUE, line=0, tck=0.025, cex.axis=1.5)
axis(2, tick=TRUE, line=0, las=2, tck=0.025, cex.axis=1.5)
box(bty="l")

points(cool_dry[,"Dv_maj"], cool_dry[,"gs.adj."], pch=0, cex=2, col="blue",lwd=2)
points(warm_wet[,"Dv_maj"], warm_wet[,"gs.adj."], pch=1, cex=2, col="darkorchid3",lwd=2)
points(hot_dry[,"Dv_maj"], hot_dry[,"gs.adj."], pch=2, cex=2, col="red",lwd=2)
points(warm_arid[,"Dv_maj"], warm_arid[,"gs.adj."], pch=3, cex=2, col="darkorchid3",lwd=2)
points(warm_dry[,"Dv_maj"], warm_dry[,"gs.adj."], pch=5, cex=2, col="darkorchid3",lwd=2)

# OLS1=line.cis(log10(data4[,"gs.adj."]), log10(data4[,"Dv_maj"]), method="OLS")
# curve(10^((log10(x)*(OLS1[2,1])+(OLS1[1,1]))), lwd=1, add=T) #, xlim=c(6, 900))
fit <- sma(log10(data4[,"gs.adj."])~log10(data4[,"Dv_maj"]), method="OLS"); fit

text <- expression("a)   " * r^2 * " = 0.00, p = 0.821") 
legend("topleft", text, bty="n", cex=1.5)


# ______________Fig 1, panel c (KLA_pet ~ minor Vden)__________________________________________## 


plot(data4[,"Dv_minor..mm.mm.2."], data4[,"gs.adj."],axes=FALSE, pch=19,
     cex.lab=2, cex=2.3, cex.axis=2, log="xy", col="white", ylim=c(0.06, 1), # xlim=c(1.2, 26) 
     ylab=expression(g[S]*" (mmol " * m^-2 *" "*s^-1*")"),
     xlab=expression(bold("minor")*" vein density (mm " * mm^-2*")"))
axis(1, tick=TRUE, line=0, tck=0.025, cex.axis=1.5)
axis(2, tick=TRUE, line=0, las=2, tck=0.025, cex.axis=1.5)
box(bty="l")

points(cool_dry[,"Dv_minor..mm.mm.2."], cool_dry[,"gs.adj."], pch=0, cex=2, col="blue",lwd=2)
points(warm_wet[,"Dv_minor..mm.mm.2."], warm_wet[,"gs.adj."], pch=1, cex=2, col="darkorchid3",lwd=2)
points(hot_dry[,"Dv_minor..mm.mm.2."], hot_dry[,"gs.adj."], pch=2, cex=2, col="red",lwd=2)
points(warm_arid[,"Dv_minor..mm.mm.2."], warm_arid[,"gs.adj."], pch=3, cex=2, col="darkorchid3",lwd=2)
points(warm_dry[,"Dv_minor..mm.mm.2."], warm_dry[,"gs.adj."], pch=5, cex=2, col="darkorchid3",lwd=2)

# OLS1=line.cis(log10(data4[,"gs.adj."]), log10(data4[,"Dv_minor..mm.mm.2."]), method="OLS")
# curve(10^((log10(x)*(OLS1[2,1])+(OLS1[1,1]))), lwd=1, add=T) #, xlim=c(6, 900))
fit <- sma(log10(data4[,"gs.adj."])~log10(data4[,"Dv_minor..mm.mm.2."]), method="OLS"); fit

text <- expression("a)   " * r^2 * " = 0.03, p = 0.338") 
legend("topleft", text, bty="n", cex=1.5)


dev.off() 
 

 
 
